# Supplementary material for: Outcome Assessment after Reconstruction of Tumor-Related Mandibular Defects Using Free Vascularized Fibular Flap—A Clinical Study
Source: Healthcare (Basel). 2023 Jan 9;11(2):193. doi: 10.3390/healthcare11020193 (PMC9859578; doi:10.3390/healthcare11020193)
Supplement: Supplementary file 1 [file healthcare-11-00193-s001.zip]

Archive with 1 entries (1 files):
- healthcare-2034208-supplementary.pdf
